# Supplementary material for: Antibiotic dose-response curves can measure antibiotic activity against Mycobacterium abscessus and Mycobacterium peregrinum
Source: Antimicrob Agents Chemother. 2026 Apr 6;70(5):e01876-25. doi: 10.1128/aac.01876-25 (PMC13148060; doi:10.1128/aac.01876-25)
Supplement: Supplemental tables — Tables S1 and S2. [file aac.01876-25-s0010.xlsx]

## Sheet: Sheet1
Table S1: antibiotic stock concentrations used with D300e digital drug dispenser
drug	concentration (mg/ml)
Amikacin	50
Bedaquiline	0.2
Bedaquiline	1
Cefoxitin	50
Clarithromycin	1
Clarithromycin	5
Clofazimine	1
Linezolid	50
Omadacycline	1
Omadacycline	2.5
SPR719	5
SPR719	10
SQ109	50
Tedizolid	5
Tigecycline	1
Tigecycline	5

## Sheet: Sheet1 (2)
Table S2: quality control metrics and results from all species, drug, and time point combinations
						IC10						IC25						IC50						IC75						IC90						IC95						MIC
species	drug	time point	attempted (n)	median R2	median R2 (after filtering)	percent of attempted with metric available	geometric mean (mcg/ml)	geometric standard deviation (mcg/ml)	median concentration (mcg/ml)	median absolute deviation (mcg/ml)	median coefficient of variation	percent of attempted with metric available	geometric mean (mcg/ml)	geometric standard deviation (mcg/ml)	median concentration (mcg/ml)	median absolute deviation (mcg/ml)	median coefficient of variation	percent of attempted with metric available	geometric mean (mcg/ml)	geometric standard deviation (mcg/ml)	median concentration (mcg/ml)	median absolute deviation (mcg/ml)	median coefficient of variation	percent of attempted with metric available	geometric mean (mcg/ml)	geometric standard deviation (mcg/ml)	median concentration (mcg/ml)	median absolute deviation (mcg/ml)	median coefficient of variation	percent of attempted with metric available	geometric mean (mcg/ml)	geometric standard deviation (mcg/ml)	median concentration (mcg/ml)	median absolute deviation (mcg/ml)	median coefficient of variation	percent of attempted with metric available	geometric mean (mcg/ml)	geometric standard deviation (mcg/ml)	median concentration (mcg/ml)	median absolute deviation (mcg/ml)	median coefficient of variation	percent of attempted with metric available	geometric mean (mcg/ml)	geometric standard deviation (mcg/ml)	median concentration (mcg/ml)	median absolute deviation (mcg/ml)	median coefficient of variation
MPER	clarithromycin	096hr	15	0.97	0.97	100	0.012	2.2302	0.0102	0.0061	0.598	100	0.0213	1.8212	0.0177	0.0064	0.362	100	0.0378	1.5523	0.0316	0.0098	0.31	100	0.0677	1.4611	0.0628	0.0154	0.245	100	0.124	1.574	0.113	0.0278	0.246	100	0.2007	1.7658	0.2063	0.1153	0.559	80	0.5133	2.4879	0.4	0.2194	0.548
MPER	clarithromycin	120hr	15	0.97	0.97	100	0.0155	2.1746	0.0119	0.008	0.672	100	0.0263	1.7868	0.0208	0.0124	0.596	100	0.0449	1.5236	0.044	0.0159	0.361	100	0.077	1.4203	0.0792	0.0169	0.213	100	0.1337	1.5021	0.1369	0.0418	0.305	93.33	0.201	1.6416	0.2018	0.0899	0.445	80	0.5017	2.1955	0.4	0.1423	0.356
MPER	amikacin	072hr	15	0.98	0.98	100	0.0826	3.6224	0.123	0.1446	1.176	100	0.1441	2.3974	0.1588	0.152	0.957	100	0.2513	1.6983	0.2589	0.1363	0.526	100	0.4386	1.5694	0.4987	0.3151	0.632	100	0.7684	2.0663	0.7265	0.5664	0.78	100	1.1321	2.6699	1.0125	0.9109	0.9	100	1.5115	1.7256	1.199	0	0
MPER	amikacin	096hr	15	0.95	0.95	93.33	0.1846	2.0654	0.2079	0.1525	0.734	93.33	0.2425	1.7159	0.2429	0.1042	0.429	93.33	0.3187	1.4954	0.3061	0.1297	0.424	93.33	0.4194	1.4473	0.3842	0.1718	0.447	93.33	0.5548	1.5877	0.5222	0.2202	0.422	93.33	0.6779	1.7614	0.6058	0.2329	0.384	93.33	1.485	2.0028	1.199	0	0
MPER	amikacin	120hr	15	0.97	0.98	100	0.2225	1.7223	0.1901	0.1294	0.681	100	0.2872	1.5224	0.2783	0.1179	0.424	100	0.3709	1.3971	0.3711	0.115	0.31	100	0.4793	1.374	0.5321	0.1829	0.344	100	0.6217	1.4599	0.6413	0.269	0.419	100	0.7479	1.5657	0.7934	0.281	0.354	100	1.7363	1.7469	2.002	1.1905	0.595
MPER	cefoxitin	072hr	15	0.98	0.98	86.67	6.7917	1.7274	7.2326	1.4466	0.2	86.67	8.207	1.4422	8.7313	1.4117	0.162	86.67	9.92	1.2152	10.1335	0.9021	0.089	86.67	12.001	1.108	11.7947	1.5258	0.129	86.67	14.5587	1.2554	14.6253	2.4219	0.166	86.67	16.6806	1.4124	16.3506	4.2804	0.262	86.67	40.0123	2.3308	39.76	29.059	0.731
MPER	cefoxitin	096hr	15	0.98	0.99	80	8.4088	1.3131	8.3807	1.6737	0.2	80	9.5304	1.2267	9.2889	1.07	0.115	80	10.8052	1.1757	10.3267	1.0964	0.106	80	12.2632	1.1812	12.2094	1.902	0.156	80	13.9639	1.2421	14.8439	4.7054	0.317	80	15.3414	1.3075	16.4602	6.0647	0.368	86.67	47.6637	2.6727	39.76	29.059	0.731
MPER	cefoxitin	120hr	15	0.95	0.97	86.67	7.0234	2.084	8.9837	4.0684	0.453	86.67	8.5613	1.6387	9.4222	3.7243	0.395	86.67	10.4377	1.3074	9.8942	2.3992	0.242	86.67	12.732	1.163	12.3595	1.7056	0.138	86.67	15.5559	1.3644	14.242	2.7466	0.193	86.67	17.8733	1.5923	16.0003	4.833	0.302	86.67	42.2946	2.4898	39.76	29.059	0.731
MPER	clofazimine	072hr	13	0.97	0.98	92.31	0.1147	2.6335	0.1139	0.1099	0.965	92.31	0.1657	2.1048	0.1407	0.1064	0.756	92.31	0.2417	1.7479	0.1929	0.0977	0.506	92.31	0.3656	1.5798	0.3543	0.1032	0.291	61.54	0.656	1.5658	0.6279	0.2053	0.327	46.15	1.0253	2.0216	1.028	0.5649	0.55	38.46	1.6	2.6651	1.2	0.593	0.494
MPER	clofazimine	096hr	13	0.9	0.9	100	0.2069	1.574	0.1999	0.0602	0.301	100	0.2539	1.4555	0.2223	0.0891	0.401	100	0.313	1.5694	0.2847	0.1507	0.529	92.31	0.4184	1.8752	0.3844	0.1859	0.484	69.23	0.5499	2.1479	0.4559	0.1279	0.281	53.85	0.7825	2.4607	0.505	0.1148	0.227	38.46	1.2126	1.4618	1.6	0	0
MPER	clofazimine	120hr	13	0.9	0.9	84.62	0.2327	1.8507	0.2072	0.1902	0.918	84.62	0.3109	1.4779	0.3232	0.1599	0.495	84.62	0.4159	1.5454	0.4427	0.2311	0.522	84.62	0.5586	2.018	0.4663	0.2833	0.608	84.62	0.7611	2.8257	0.4882	0.2413	0.494	69.23	1.1871	3.8544	0.5091	0.2234	0.439	53.85	0.9995	1.3822	0.872	0.1067	0.122
MPER	linezolid	072hr	15	0.92	0.92	93.33	0.1447	2.5267	0.1347	0.1067	0.792	93.33	0.2647	1.9261	0.2502	0.1233	0.493	93.33	0.4845	1.5393	0.4579	0.1613	0.352	93.33	0.8885	1.4257	0.8695	0.3375	0.388	93.33	1.6413	1.6214	1.6645	0.6233	0.374	86.67	2.7615	1.7049	2.1835	1.3946	0.639	93.33	5.6419	2.1796	6.4	4.7443	0.741
MPER	linezolid	096hr	15	0.95	0.95	100	0.1271	2.0577	0.1434	0.0723	0.504	100	0.2494	1.722	0.264	0.0694	0.263	100	0.4894	1.5116	0.4504	0.1772	0.393	100	0.9617	1.4644	0.8449	0.2258	0.267	100	1.8973	1.5886	1.6577	0.788	0.475	100	3.0361	1.7339	2.7164	1.7745	0.653	93.33	4.9072	1.7944	5.2	2.9652	0.57
MPER	linezolid	120hr	15	0.95	0.95	100	0.2737	2.6118	0.1985	0.0967	0.487	100	0.4276	2.0078	0.3481	0.1514	0.435	100	0.6684	1.5926	0.6143	0.204	0.332	100	1.0463	1.3991	1.0143	0.3334	0.329	100	1.6465	1.5086	1.8313	0.8541	0.466	100	2.2699	1.7026	2.6721	1.2334	0.462	100	6.5908	1.7924	6.4	1.7791	0.278
MPER	tedizolid	072hr	15	0.96	0.96	100	0.015	2.592	0.0156	0.0109	0.699	100	0.034	1.9608	0.035	0.0106	0.303	100	0.077	1.5867	0.076	0.0304	0.4	100	0.1746	1.5361	0.1994	0.0927	0.465	100	0.3976	1.8203	0.5221	0.1544	0.296	100	0.7015	2.139	0.9245	0.4911	0.531	66.67	0.6767	2.071	0.8	0.593	0.741
MPER	tedizolid	096hr	15	0.93	0.93	93.33	0.0159	2.2174	0.0154	0.0098	0.636	93.33	0.0335	1.8036	0.0276	0.0102	0.37	93.33	0.0707	1.5874	0.0653	0.023	0.352	93.33	0.1502	1.6088	0.1578	0.0989	0.627	93.33	0.3253	1.8287	0.3756	0.2399	0.639	93.33	0.5726	2.0048	0.7098	0.3633	0.512	60	0.9332	1.3575	0.8	0	0
MPER	tedizolid	120hr	15	0.96	0.96	100	0.0237	2.3457	0.0218	0.0152	0.697	100	0.0471	1.8788	0.0434	0.0259	0.597	100	0.0938	1.5382	0.0865	0.0317	0.366	100	0.1874	1.345	0.1748	0.0656	0.375	100	0.378	1.3598	0.4026	0.0998	0.248	100	0.6234	1.4335	0.7054	0.2312	0.328	46.67	1.6954	1.1656	1.6	0	0
MPER	tigecycline	072hr	15	0.97	0.97	86.67	0.0066	3.5886	0.0042	0.0035	0.833	86.67	0.0107	2.9266	0.0067	0.0041	0.612	86.67	0.0176	2.4614	0.011	0.0042	0.382	86.67	0.0295	2.1637	0.0207	0.0067	0.324	86.67	0.0557	2.0534	0.0475	0.021	0.442	66.67	0.0877	2.1476	0.0764	0.0342	0.448	53.33	0.1261	1.992	0.15	0.0741	0.494
MPER	tigecycline	096hr	15	0.97	0.97	80	0.0111	2.778	0.0157	0.0158	1.006	80	0.0188	2.2634	0.0188	0.0155	0.824	80	0.0322	2.0522	0.0228	0.0125	0.548	80	0.0559	2.163	0.052	0.0439	0.844	80	0.1053	2.689	0.1203	0.1283	1.067	60	0.1524	3.1754	0.128	0.1219	0.952	60	0.2797	2.3272	0.2	0.1483	0.741
MPER	tigecycline	120hr	15	0.97	0.97	80	0.0226	2.4127	0.0291	0.0234	0.804	80	0.0405	1.9138	0.0402	0.0297	0.739	80	0.0727	1.9032	0.0875	0.0629	0.719	80	0.1311	2.3769	0.1401	0.129	0.921	80	0.2408	3.2741	0.2184	0.1976	0.905	80	0.3859	4.0925	0.3481	0.3539	1.017	46.67	0.3509	2.1779	0.2	0	0
MPER	omadacycline	072hr	15	0.94	0.95	86.67	0.0156	2.3044	0.0107	0.0063	0.589	86.67	0.0277	1.8311	0.0247	0.0124	0.502	86.67	0.0493	1.5798	0.0451	0.0223	0.494	86.67	0.0918	1.5527	0.0787	0.021	0.267	80	0.1679	1.9321	0.1439	0.0686	0.477	80	0.2556	2.2851	0.2328	0.1356	0.582	80	0.3427	2.1485	0.392	0.2906	0.741
MPER	omadacycline	096hr	15	0.95	0.95	86.67	0.014	1.9196	0.0149	0.0085	0.57	86.67	0.0264	1.7046	0.0291	0.0173	0.595	86.67	0.0499	1.5744	0.0491	0.0274	0.558	86.67	0.0966	1.5097	0.1004	0.0409	0.407	80	0.1922	1.5938	0.187	0.0706	0.378	80	0.3051	1.7101	0.3015	0.1098	0.364	60	0.4868	2.2421	0.3976	0.2242	0.564
MPER	omadacycline	120hr	15	0.97	0.97	73.33	0.0235	1.8331	0.0211	0.0095	0.45	73.33	0.039	1.5484	0.0356	0.0081	0.228	73.33	0.0649	1.3926	0.0598	0.0207	0.346	73.33	0.1081	1.4155	0.1018	0.0303	0.298	73.33	0.1822	1.591	0.1549	0.044	0.284	73.33	0.2677	1.742	0.2264	0.0674	0.298	53.33	0.7082	1.8371	0.6496	0.3819	0.588
MPER	bedaquiline	072hr	15	0.93	0.97	60	0.0004	6.5035	0.0002	0.0003	1.5	60	0.0012	4.4297	0.0011	0.0014	1.273	60	0.0042	3.4222	0.0053	0.0069	1.302	60	0.017	3.0394	0.0249	0.0134	0.538	46.67	0.0782	1.7147	0.0747	0.042	0.562	46.67	0.3288	3.5101	0.1945	0.1552	0.798	80	0.1069	1.556	0.0992	0.0735	0.741
MPER	bedaquiline	096hr	15	0.81	0.85	13.33	0.0013	12.3325	0.004	0.0055	1.375	13.33	0.0042	5.0562	0.0073	0.0088	1.205	13.33	0.0135	2.073	0.0153	0.0108	0.706	13.33	0.0435	1.1766	0.0438	0.0074	0.169	13.33	0.1399	2.8699	0.1806	0.1694	0.938	13.33	0.3099	5.263	0.5492	0.6723	1.224	80	0.126	1.4022	0.1296	0.0451	0.348
MPER	bedaquiline	120hr	15	0.66	0.89	46.67	0.0153	5.9927	0.0237	0.0257	1.084	46.67	0.0246	3.9778	0.0276	0.0155	0.562	46.67	0.0395	2.947	0.0447	0.0591	1.322	46.67	0.0636	2.706	0.0527	0.0549	1.042	46.67	0.1023	3.2291	0.0621	0.0274	0.441	46.67	0.1415	4.0452	0.0977	0.0419	0.429	80	0.1219	1.939	0.0992	0.0735	0.741
MPER	SPR719	072hr	15	0.76	0.85	100	0.05	3.4515	0.0928	0.0455	0.49	100	0.0642	2.3914	0.0959	0.0328	0.342	100	0.0831	1.6807	0.1019	0.0402	0.395	100	0.1111	1.3326	0.1154	0.0281	0.244	93.33	0.1392	1.6423	0.1274	0.0513	0.403	80	0.1874	2.1785	0.1503	0.0521	0.347	66.67	0.4595	2.3445	0.4	0.2965	0.741
MPER	SPR719	096hr	15	0.97	0.97	100	0.0578	3.3243	0.0841	0.0415	0.493	100	0.0735	2.368	0.1043	0.0318	0.305	100	0.0938	1.7078	0.1124	0.0435	0.387	100	0.1225	1.3838	0.117	0.0444	0.379	100	0.1887	2.6848	0.1405	0.0666	0.474	86.67	0.1624	1.4664	0.1582	0.0564	0.357	66.67	0.5397	3.4613	0.4	0.2965	0.741
MPER	SPR719	120hr	15	0.99	0.99	100	0.0643	3.2356	0.0926	0.076	0.821	100	0.0796	2.4953	0.1069	0.0762	0.713	100	0.0989	1.9685	0.1193	0.0919	0.77	100	0.1251	1.6529	0.1245	0.0837	0.672	100	0.2046	3.1641	0.1814	0.1096	0.604	80	0.2215	2.417	0.1965	0.1022	0.52	73.33	0.3645	1.9959	0.4	0.2965	0.741
MPER	SQ109	072hr	16	0.98	0.98	81.25	0.389	2.7162	0.329	0.1577	0.479	81.25	0.5111	2.3804	0.423	0.2057	0.486	81.25	0.6747	2.1595	0.5476	0.1842	0.336	81.25	0.9135	2.0189	0.8444	0.2132	0.252	75	1.4802	1.9276	1.269	0.6282	0.495	62.5	1.983	1.9701	1.7324	1.2547	0.724	62.5	7.0301	2.1529	8	5.9304	0.741
MPER	SQ109	096hr	16	0.93	0.94	87.5	0.1097	4.8025	0.0781	0.0809	1.036	87.5	0.2157	3.4281	0.1524	0.1267	0.831	87.5	0.4284	2.5497	0.395	0.2144	0.543	87.5	0.8871	2.0261	0.657	0.1606	0.244	75	1.9971	1.9708	1.5448	0.7871	0.51	75	3.7716	2.1042	4.5268	2.9804	0.658	68.75	8.7677	2.1946	8	5.9304	0.741
MPER	SQ109	120hr	16	0.94	0.94	87.5	0.1116	4.1655	0.0699	0.0526	0.753	87.5	0.2143	3.2589	0.1347	0.0671	0.498	87.5	0.4152	2.6227	0.3303	0.1708	0.517	87.5	0.8355	2.1596	0.7405	0.4127	0.557	75	1.968	1.8616	1.5047	0.7061	0.469	56.25	3.6725	1.8379	2.9267	1.7573	0.6	56.25	7.1131	2.0958	9	7.413	0.824
MAB	clarithromycin	072hr	15	0.94	0.94	100	0.0509	1.8038	0.0557	0.0234	0.42	100	0.0906	1.5491	0.093	0.0294	0.316	100	0.1623	1.3749	0.1556	0.0548	0.352	100	0.2948	1.3148	0.2658	0.102	0.384	100	0.6018	1.5838	0.5971	0.2107	0.353	93.33	0.9703	1.4104	1.024	0.478	0.467	93.33	3.3328	2.0173	3.2	3.0364	0.949
MAB	clarithromycin	096hr	15	0.98	0.98	100	0.0183	4.0945	0.0155	0.0178	1.148	100	0.0675	2.645	0.0577	0.0501	0.868	100	0.2486	1.7623	0.2224	0.0821	0.369	100	0.9167	1.3953	0.9134	0.1578	0.173	100	3.3886	1.744	3.8641	2.2318	0.578	100	8.2832	2.2592	10.5995	8.2655	0.78	33.33	5.5715	1.3634	6.4	0	0
MAB	clarithromycin	120hr	15	0.91	0.91	100	0.008	1.8918	0.0068	0.004	0.588	100	0.045	1.5991	0.0428	0.0218	0.509	100	0.2571	1.5778	0.2498	0.1142	0.457	100	1.5632	1.7499	1.8043	1.1173	0.619	86.67	10.3319	1.9694	9.9628	5.3536	0.537	80	37.6114	2.2429	34.9706	25.699	0.735
MAB	amikacin	072hr	15	0.89	0.89	100	5.2806	1.7965	4.6494	2.1686	0.466	100	7.4446	1.5816	6.5996	2.1582	0.327	100	10.5029	1.4254	9.7308	2.9006	0.298	100	14.852	1.3448	14.4053	4.0318	0.28	100	21.2099	1.3449	21.6751	6.4207	0.296	93.33	28.2008	1.367	27.762	9.8858	0.356	100	48.6905	1.6057	39.76	0	0
MAB	amikacin	096hr	15	0.98	0.98	93.33	2.5329	2.8717	2.7931	2.4186	0.866	93.33	4.8736	2.1205	4.9953	3.416	0.684	93.33	9.379	1.6	9.7793	5.2022	0.532	93.33	18.0593	1.3278	17.2205	3.9962	0.232	93.33	34.8376	1.4568	33.6881	11.8022	0.35	93.33	54.6698	1.7194	50.6742	31.6844	0.625	93.33	62.3044	1.423	80.08	0	0
MAB	amikacin	120hr	15	0.95	0.95	100	2.5739	1.9039	2.3052	1.358	0.589	100	5.0591	1.5645	4.6129	2.1147	0.458	100	9.9599	1.3151	9.6704	2.8217	0.292	100	19.7093	1.2129	20.4091	2.54	0.124	100	39.8173	1.334	42.7739	12.0723	0.282	93.33	72.1678	1.6578	71.8481	38.9881	0.543	93.33	69.995	1.7603	80.08	59.7784	0.746
MAB	cefoxitin	072hr	15	0.95	0.95	100	11.1258	1.3608	10.8609	2.3253	0.214	100	14.3044	1.2346	13.8725	1.9003	0.137	100	18.4055	1.1412	17.7041	1.104	0.062	100	23.7399	1.1275	22.7966	3.2625	0.143	100	30.8699	1.2135	28.9878	5.1558	0.178	100	37.5098	1.318	34.7748	6.757	0.194	100	84.5255	2.2578	63.84	39.022	0.611
MAB	cefoxitin	096hr	15	0.99	0.99	100	8.9186	1.654	9.1177	4.0282	0.442	100	12.9382	1.3927	13.1018	3.6316	0.277	100	18.7838	1.2075	17.8476	2.9907	0.168	100	27.3347	1.1891	27.7362	1.9766	0.071	100	40.0958	1.3498	39.1678	13.953	0.356	100	52.8788	1.4959	52.2809	25.9524	0.496	100	106.495	2.1158	75.04	37.3615	0.498
MAB	cefoxitin	120hr	15	0.97	0.97	100	12.967	1.6159	13.7058	5.2429	0.383	100	16.6071	1.3523	16.3875	2.8822	0.176	100	21.2756	1.1792	20.8416	3.5439	0.17	100	27.2829	1.2161	27.8861	3.6336	0.13	100	35.0977	1.4204	32.6738	3.4856	0.107	100	41.906	1.5992	38.2107	8.3049	0.217	86.67	85.2242	2.273	63.84	16.6051	0.26
MAB	clofazimine	072hr	13	0.98	0.98	76.92	0.3534	1.7421	0.3599	0.1867	0.519	76.92	0.4276	1.649	0.4178	0.2384	0.571	76.92	0.5259	1.5926	0.4872	0.2005	0.412	76.92	0.7256	1.6519	0.6634	0.2756	0.415	23.08	0.6506	1.1338	0.6943	0.0154	0.022	15.38	0.7249	1.0678	0.7257	0.0499	0.069	38.46	2.3083	3.22	1.6	1.1861	0.741
MAB	clofazimine	096hr	13	0.94	0.94	76.92	0.3881	1.7823	0.3677	0.2157	0.587	76.92	0.48	1.6607	0.4661	0.1641	0.352	76.92	0.5986	1.7359	0.5358	0.2305	0.43	76.92	0.7761	2.0087	0.5463	0.2099	0.384	61.54	1.0312	2.7621	0.5842	0.1001	0.171	23.08	1.5248	5.5652	0.5666	0.0018	0.003	23.08	3.4471	2.2418	3.2	2.3722	0.741
MAB	clofazimine	120hr	13	0.94	0.94	76.92	0.3991	2.1878	0.3469	0.2479	0.715	76.92	0.5196	1.9042	0.4917	0.3098	0.63	76.92	0.6808	1.8756	0.6575	0.3316	0.504	76.92	0.9127	2.1033	0.8019	0.4801	0.599	69.23	1.4112	2.8726	0.9287	0.5312	0.572	30.77	2.4902	4.9695	2.3246	2.3516	1.012	23.08	3.2	2	3.2	2.3722	0.741
MAB	linezolid	072hr	15	0.92	0.93	100	1.8434	1.7651	1.8736	0.874	0.466	100	2.9599	1.5558	2.7785	0.8928	0.321	100	4.7646	1.4193	4.511	1.1807	0.262	100	7.7325	1.3724	8.3789	3.2472	0.388	100	12.9465	1.3896	12.2915	4.8267	0.393	100	20.8528	1.35	19.3577	7.4147	0.383	93.33	52.3239	1.5746	64	29.652	0.463
MAB	linezolid	096hr	15	0.98	0.98	100	0.7197	3.251	0.5837	0.6302	1.08	100	1.9098	2.1916	1.5237	1.0907	0.716	100	5.0691	1.5318	4.7139	2.7575	0.585	100	13.4691	1.3433	13.1105	2.7547	0.21	100	35.9408	1.7627	32.1463	21.3128	0.663	100	71.4581	2.1992	52.4269	39.5003	0.753	93.33	57.7703	1.7448	52	23.7216	0.456
MAB	linezolid	120hr	15	0.93	0.93	100	0.4973	1.9796	0.5069	0.3105	0.613	100	1.5746	1.5836	1.5548	0.6632	0.427	100	4.9849	1.3356	4.9056	1.3282	0.271	100	15.7817	1.3354	16.5785	4.7452	0.286	100	49.9633	1.5832	46.9832	20.0488	0.427	100	109.411	1.8382	95.6896	59.0191	0.617	60	86.8614	1.7156	80	71.1648	0.89
MAB	tedizolid	072hr	15	0.93	0.93	100	0.4449	1.8642	0.3948	0.3345	0.847	100	0.7149	1.4915	0.6836	0.355	0.519	100	1.1551	1.3166	1.1615	0.2601	0.224	100	1.9031	1.449	1.7569	0.4129	0.235	100	3.5221	1.8817	3.054	0.9946	0.326	53.33	5.5786	2.1972	4.4311	1.6534	0.373	46.67	6.0935	1.4896	8	2.2536	0.282
MAB	tedizolid	096hr	15	0.98	0.98	93.33	0.1347	2.7716	0.1166	0.0635	0.545	93.33	0.3943	1.9272	0.3439	0.1859	0.541	93.33	1.1555	1.4291	0.996	0.3856	0.387	93.33	3.3947	1.4278	3.3375	1.4844	0.445	93.33	10.0727	1.8942	10.5832	6.8419	0.646	93.33	22.052	2.2997	21.9734	15.2525	0.694	46.67	9.9975	1.3874	8	0	0
MAB	tedizolid	120hr	15	0.91	0.91	100	0.0889	2.3513	0.0793	0.0523	0.66	100	0.3079	1.7206	0.2902	0.1687	0.581	100	1.0659	1.3444	1.0146	0.3696	0.364	100	3.6902	1.394	3.5081	1.0786	0.307	100	12.7754	1.8263	12.8778	7.1245	0.553	100	29.7295	2.2611	31.1865	22.5667	0.724	40	20.1587	1.7611	24	11.8608	0.494
MAB	tigecycline	072hr	15	0.9	0.9	100	0.1067	3.1005	0.096	0.1065	1.109	100	0.144	2.7598	0.1191	0.1183	0.993	100	0.1951	2.5058	0.154	0.1331	0.864	100	0.2681	2.333	0.2054	0.1479	0.72	100	0.3921	2.2233	0.31	0.1943	0.627	66.67	0.6965	2.4618	0.5161	0.416	0.806	80	1.1923	1.9628	1.6	0.7413	0.463
MAB	tigecycline	096hr	15	0.98	0.98	100	0.0365	3.8581	0.0295	0.0293	0.993	100	0.0894	3.0098	0.0823	0.0816	0.991	100	0.2189	2.442	0.2488	0.2156	0.867	100	0.5376	2.1272	0.6223	0.4418	0.71	100	1.3328	2.0583	1.1028	1.0204	0.925	93.33	2.6361	2.1363	2.6258	2.1683	0.826	46.67	2.2952	1.8428	2	1.4826	0.741
MAB	tigecycline	120hr	15	0.95	0.95	100	0.0382	5.6241	0.0299	0.0367	1.227	100	0.0943	3.9154	0.1151	0.132	1.147	100	0.2335	2.8118	0.2946	0.3042	1.033	100	0.5817	2.1661	0.508	0.4427	0.871	100	1.4911	1.9369	1.554	0.945	0.608	93.33	2.9134	2.0276	3.3218	1.4092	0.424	13.33	1.6	1	1.6	0	0
MAB	omadacycline	072hr	15	0.93	0.93	100	0.0967	1.7195	0.0803	0.0251	0.313	100	0.1312	1.5875	0.1227	0.0526	0.429	100	0.1782	1.5491	0.1719	0.0764	0.444	100	0.243	1.6091	0.2146	0.0808	0.377	100	0.3354	1.7475	0.285	0.1141	0.4	100	0.4337	1.854	0.3537	0.1702	0.481	100	0.8378	1.8497	0.7952	0.5812	0.731
MAB	omadacycline	096hr	15	0.99	0.99	100	0.0362	3.2334	0.0345	0.042	1.217	100	0.0769	2.2294	0.0825	0.081	0.982	100	0.1634	1.6347	0.1859	0.0917	0.493	100	0.3484	1.5068	0.2937	0.0974	0.332	100	0.7536	1.8711	0.8112	0.5255	0.648	100	1.4302	2.0898	1.635	0.72	0.44	73.33	1.5028	1.6252	1.6016	0.0083	0.005
MAB	omadacycline	120hr	15	0.94	0.94	93.33	0.0242	3.0694	0.0223	0.0222	0.996	93.33	0.0627	2.2465	0.06	0.0472	0.787	93.33	0.1624	1.7045	0.1705	0.1111	0.652	93.33	0.4215	1.4622	0.3846	0.1504	0.391	93.33	1.0977	1.6135	1.1486	0.435	0.379	93.33	2.1198	1.8807	1.9648	1.1282	0.574	40	2.4276	1.4618	3.2032	0	0
MAB	bedaquiline	072hr	15	0.95	0.96	100	0.0011	2.7625	0.0013	0.0013	1	100	0.0032	2.0302	0.0029	0.0018	0.621	100	0.0096	1.788	0.0078	0.0025	0.321	100	0.0308	2.0759	0.026	0.0166	0.638	86.67	0.1071	2.7335	0.1034	0.1016	0.983	80	0.3459	3.3293	0.3727	0.3722	0.999	66.67	0.253	1.7439	0.2	0.0593	0.296
MAB	bedaquiline	096hr	15	0.95	0.95	86.67	0.0046	5.6574	0.0033	0.0032	0.97	86.67	0.0118	3.3718	0.0085	0.0061	0.718	86.67	0.0303	2.0607	0.0232	0.0139	0.599	86.67	0.0789	1.4481	0.0713	0.0264	0.37	86.67	0.2398	2.2562	0.2235	0.1337	0.598	80	0.3885	2.5221	0.3978	0.3503	0.881	66.67	0.2345	1.589	0.2	0.0593	0.296
MAB	bedaquiline	120hr	15	0.87	0.89	86.67	0.027	3.121	0.0301	0.0388	1.289	86.67	0.0443	2.1316	0.0532	0.0338	0.635	86.67	0.0728	1.5218	0.0903	0.0231	0.256	86.67	0.12	1.3788	0.1202	0.0433	0.36	86.67	0.2014	1.7924	0.1489	0.0497	0.334	80	0.3008	2.3165	0.172	0.0415	0.241	66.67	0.2906	1.5305	0.32	0.1483	0.463
MAB	SPR719	072hr	15	0.86	0.88	86.67	1.8902	2.4119	2.1791	2.2804	1.046	86.67	2.132	2.3424	2.6888	2.5188	0.937	86.67	2.4082	2.2907	3.3303	2.4415	0.733	86.67	2.7336	2.2572	3.5566	2.6586	0.748	86.67	3.1839	2.255	3.7504	3.0032	0.801	53.33	3.4329	2.1668	3.6007	2.7495	0.764	80	10.2217	2.722	11.2	10.0817	0.9
MAB	SPR719	096hr	15	0.97	0.98	86.67	1.3785	3.0143	1.7404	1.9701	1.132	86.67	1.8898	2.7828	2.4114	2.4615	1.021	86.67	2.5966	2.6089	3.1715	3.1752	1.001	86.67	3.5966	2.4901	4.2984	3.8246	0.89	80	5.0064	2.5068	5.1315	4.9394	0.963	73.33	6.2865	2.4956	5.7509	4.8776	0.848	60	12.9898	2.5719	12.8	12.4538	0.973
MAB	SPR719	120hr	15	0.93	0.95	93.33	1.5738	2.784	1.567	1.8575	1.185	93.33	2.1626	2.5837	2.3236	2.2915	0.986	93.33	2.9751	2.4932	3.9539	3.1446	0.795	93.33	4.1109	2.5116	4.8532	3.215	0.662	86.67	5.619	2.7167	5.5251	5.1352	0.929	73.33	7.5339	3.1097	6.2953	6.6117	1.05	40	10.3608	2.7235	11.2	4.7443	0.424
MAB	SQ109	072hr	16	0.94	0.94	87.5	5.2928	4.5045	4.7363	5.6964	1.203	87.5	8.2348	3.1854	7.5151	6.9825	0.929	87.5	13.029	2.415	11.5344	8.9316	0.774	81.25	24.6811	2.3238	20.6868	18.1008	0.875	56.25	43.0001	1.9561	34.1789	15.5148	0.454	50	64.0503	2.1992	54.5478	26.6051	0.488	43.75	66.111	1.793	64	35.5824	0.556
MAB	SQ109	096hr	16	0.9	0.92	75	2.2449	4.9578	1.7344	1.7759	1.024	75	5.0583	3.122	4.4301	4.4705	1.009	75	11.6242	2.116	12.422	10.8949	0.877	75	29.7678	2.2445	26.6365	23.2729	0.874	62.5	50.5628	2.1903	41.3811	26.633	0.644	56.25	92.4379	2.8724	67.5072	51.8932	0.769	31.25	89.8996	1.6866	128	0	0
MAB	SQ109	120hr	16	0.89	0.91	62.5	4.3151	3.9337	5.9539	7.4862	1.257	62.5	7.9929	2.7236	8.9771	9.0795	1.011	62.5	14.8366	2.0379	14.6293	8.8802	0.607	62.5	27.7287	1.8544	25.0004	15.1135	0.605	62.5	53.2689	2.1825	52.8302	37.0224	0.701	56.25	97.965	2.6372	84.847	81.0521	0.955	37.5	94.0025	2.3328	80	71.1648	0.89
				0.87	0.91
